# Supplementary material for: Association between Mediterranean Diet and Type 2 Diabetes: Multiple Cross-Sectional Analyses
Source: Nutrients. 2023 Jul 3;15(13):3025. doi: 10.3390/nu15133025 (PMC10346215; doi:10.3390/nu15133025)
Supplement: Supplementary file 1 [file nutrients-15-03025-s001.zip]

Archive with 1 entries (1 files):
- nutrients-2471538-supplementary.pdf
